# Supplementary material for: Selective ablation of striatal striosomes produces the deregulation of dopamine nigrostriatal pathway
Source: PLoS One. 2018 Aug 29;13(8):e0203135. doi: 10.1371/journal.pone.0203135 (PMC6114927; doi:10.1371/journal.pone.0203135)
Supplement: S1 Data — (ZIP) [file pone.0203135.s001.zip]

Archive with 9 entries (9 files):
- Data/nigral dopamine neurons.pzf
- Data/MOR IR striosomes per rat.pzf
- Data/striosomes by range of MOR IR vehicle vs DS.pzf
- Data/striosomes by range of MOR IR vehicle vs SAP.pzf
- Data/MOR IR gradients.pzf
- Data/Interneurons.pzf
- Data/VMAT-2.pzf
- Data/DAT.pzf
- Data/TH.pzf
